# Supplementary material for: Management of Retained Epidural Catheter Fragments: A Narrative Review of Individual Patient Data
Source: J Clin Med. 2025 Jun 16;14(12):4265. doi: 10.3390/jcm14124265 (PMC12193838; doi:10.3390/jcm14124265)
Supplement: Supplementary file 1 [file jcm-14-04265-s001.zip]

Archive with 1 entries (1 files):
- jcm-3649502-supplementary.pdf
